# Supplementary material for: Dysfunctional Network and Mutation Genes of Hypertrophic Cardiomyopathy
Source: J Healthc Eng. 2022 Jan 28;2022:8680178. doi: 10.1155/2022/8680178 (PMC8816546; doi:10.1155/2022/8680178)
Supplement: Supplementary Materials — Table S1: differentially expressed genes between HCM patients and the control group. Table S2: SNVs in HCM patients. [file 8680178.f1.zip]

Archive with 2 entries (2 files):
- 8680178.f1/Table S1.docx
- 8680178.f1/Table S2.docx
